# Supplementary material for: Targeted de novo phasing and long-range assembly by template mutagenesis
Source: Nucleic Acids Res. 2022 Jul 13;50(18):e103. doi: 10.1093/nar/gkac592 (PMC9561374; doi:10.1093/nar/gkac592)
Supplement: gkac592_Supplemental_Files [file gkac592_supplemental_files.zip]

Archive with 4 entries (4 files):
- muSeq2022.REV2_Supplementary Figures and Tables.pdf
- muSeq2022.REV2_Supplementary Methods.pdf
- muSeq2022_Supplementary Table 1 - Region 1 alignments.xlsx
- muSeq2022_Supplementary Table 2 - Region 3 alignments.xlsx
